# Supplementary material for: Associations between Suboptimal Sleep and Smoking, Poor Nutrition, Harmful Alcohol Consumption and Inadequate Physical Activity (‘SNAP Risks’): A Comparison of People with and without a Mental Health Condition in an Australian Community Survey
Source: Int J Environ Res Public Health. 2021 Jun 1;18(11):5946. doi: 10.3390/ijerph18115946 (PMC8199510; doi:10.3390/ijerph18115946)
Supplement: Supplementary file 1 [file ijerph-18-05946-s001.zip]

Archive with 1 entries (1 files):
- ijerph-1223734-supplementary.pdf
